# Supplementary material for: Simultaneous Grafting Polymerization of Acrylic Acid and Silver Aggregates Formation by Direct Reduction Using γ Radiation onto Silicone Surface and Their Antimicrobial Activity and Biocompatibility
Source: Molecules. 2021 May 12;26(10):2859. doi: 10.3390/molecules26102859 (PMC8151000; doi:10.3390/molecules26102859)
Supplement: Supplementary file 1 [file molecules-26-02859-s001.zip]

Archive with 1 entries (1 files):
- molecules-1203693-supplementary.pdf
